# Supplementary material for: Study on the Psychological Effects of Intangible Cultural Heritage Advertising with Different Degrees of Situational Involvement
Source: Behav Sci (Basel). 2024 Jul 22;14(7):623. doi: 10.3390/bs14070623 (PMC11274228; doi:10.3390/bs14070623)
Supplement: Supplementary file 1 [file behavsci-14-00623-s001.zip]

Archive with 4 entries (4 files):
- Attachment 1 Pre-test_Questionnaire.pdf
- Attachment 2 First Step-Formal_Experiment_Questionnaire.pdf
- Attachment 2 Second Step-Formal_Experiment_Questionnaire.pdf
- Attachment 3 Retest Questionnaire.pdf
